# Supplementary material for: Clinical Targeted Panel Sequencing Analysis in Clinical Evaluation of Children with Autism Spectrum Disorder in China
Source: Genes (Basel). 2022 Jun 2;13(6):1010. doi: 10.3390/genes13061010 (PMC9222325; doi:10.3390/genes13061010)
Supplement: Supplementary file 1 [file genes-13-01010-s001.zip]

Archive with 1 entries (1 files):
- genes-1730763-supplementary.xlsx
