# Supplementary material for: Clinical Targeted Panel Sequencing Analysis in Clinical Evaluation of Children with Autism Spectrum Disorder in China
Source: Genes (Basel). 2022 Jun 2;13(6):1010. doi: 10.3390/genes13061010 (PMC9222325; doi:10.3390/genes13061010)
Supplement: Supplementary file 1 [file genes-13-01010-s001.zip › genes-1730763-supplementary.xlsx]

## Sheet: table S1
case	Chr	Band	Start(hg19)	Stop(hg19)	Size(kb)	CNV_type	CNV_ID	DGV_GAIN_Frequency	DGV_LOSS_Frequency	Genes impacted	Gene_count
1	15	q13.2-q13.3	30653442	32464722	1811280	DEL	chr15:30653442-32464722	0.00045954	NA	ARHGAP11B;CHRFAM7A;CHRNA7;DNM1P50;FAN1;GOLGA8H;GOLGA8Q;GOLGA8R;HERC2P10;KLF13;LINC02352;LOC100288203;LOC100288637;LOC100996413;LOC102725021;LOC283710;MIR211;MTMR10;OTUD7A;TRPM1;ULK4P1;ULK4P2	22
2	20	p12.1-p13	740723	13799067	13058344	DUP	chr20:740723-13799067	NA	NA	ADAM33;ADRA1D;ANGPT4;ANKEF1;AP5S1;ATRN;AVP;BMP2;BTBD3;C20orf141;C20orf194;C20orf202;C20orf27;CASC20;CDC25B;CDS2;CENPB;CHGB;CPXM1;CRLS1;DDRGK1;EBF4;ESF1;FAM110A;FASTKD5;FERMT1;FKBP1A;FKBP1A-SDCBP2;GFRA4;GNRH2;GPCPD1;HAO1;HSPA12B;IDH3B;ISM1;ISM1-AS1;ITPA;JAG1;LAMP5;LAMP5-AS1;LINC00654;LINC00658;LINC00687;LINC01428;LINC01433;LINC01706;LINC01713;LINC01722;LINC01723;LINC01729;LINC01730;LINC01751;LINC0…	142
3	16	p11.2	29802039	30200397	398358	DEL	chr16:29802039-30200397	NA	0.00030636	ALDOA;ASPHD1;C16orf92;CDIPT;CDIPTOSP;CORO1A;DOC2A;GDPD3;HIRIP3;INO80E;KCTD13;KIF22;LOC101928595;LOC112694756;LOC606724;MAPK3;MAZ;MVP;PAGR1;PPP4C;PRRT2;SEZ6L2;TAOK2;TBX6;TLCD3B;TMEM219;YPEL3	27
4	X	q28	153576898	153780404	203506	DUP	chrX:153576898-153780404	NA	NA	ATP6AP1;CH17-340M24.3;DNASE1L1;EMD;FAM3A;FAM50A;FLNA;G6PD;GDI1;IKBKG;LAGE3;MIR6858;PLXNA3;RPL10;SLC10A3;SNORA70;TAZ;UBL4A	18
5	15	q11.2-q13.1	23043276	28327041	5283765	DUP	chr15:23043276-28327041	NA	NA	ATP10A;GABRA5;GABRB3;GABRG3;GABRG3-AS1;GOLGA6L2;GOLGA6L22;GOLGA8EP;GOLGA8IP;GOLGA8S;HERC2P2;HERC2P7;IPW;LINC00929;LINC02346;LOC102723534;LOC283683;MAGEL2;MIR4508;MIR4715;MKRN3;NDN;NIPA1;NPAP1;OCA2;PWAR1;PWAR4;PWAR5;PWAR6;PWARSN;PWRN1;PWRN2;PWRN3;PWRN4;SNHG14;SNORD107;SNORD108;SNORD109A;SNORD109B;SNORD115-1;SNORD115-10;SNORD115-11;SNORD115-12;SNORD115-13;SNORD115-14;SNORD115-15;SNORD115-16;SNORD11…	122
6	7	p13-p14.1	41724711	44748665	3023954	DUP	chr7:41724711-44748665	NA	NA	AEBP1;BLVRA;C7orf25;CAMK2B;COA1;DBNL;DDX56;GCK;GLI3;HECW1;HECW1-IT1;INHBA;INHBA-AS1;LINC00957;LINC01448;LUARIS;MIR3943;MIR4649;MIR6837;MIR6838;MRPL32;MRPS24;MYL7;NPC1L1;NUDCD3;OGDH;PGAM2;POLD2;POLM;POLR2J4;PSMA2;RASA4CP;SPDYE1;STK17A;TMED4;UBE2D4;URGCP;URGCP-MRPS24;YKT6	39
7	15	q13.3	32064983	32443563	378580	DUP	chr15:32064983-32443563	0.00518629	NA	CHRNA7;OTUD7A	2
8	15	q11.2-q13.1	23043276	28327041	5283765	DUP	chr15:23043276-28327041	NA	NA	ATP10A;GABRA5;GABRB3;GABRG3;GABRG3-AS1;GOLGA6L2;GOLGA6L22;GOLGA8EP;GOLGA8IP;GOLGA8S;HERC2P2;HERC2P7;IPW;LINC00929;LINC02346;LOC102723534;LOC283683;MAGEL2;MIR4508;MIR4715;MKRN3;NDN;NIPA1;NPAP1;OCA2;PWAR1;PWAR4;PWAR5;PWAR6;PWARSN;PWRN1;PWRN2;PWRN3;PWRN4;SNHG14;SNORD107;SNORD108;SNORD109A;SNORD109B;SNORD115-1;SNORD115-10;SNORD115-11;SNORD115-12;SNORD115-13;SNORD115-14;SNORD115-15;SNORD115-16;SNORD11…	122
9	2	p24.3-p25.1	9628275	16087129	6458854	DUP	chr2:9628275-16087129	NA	NA	ADAM17;ATP6V1C2;C2orf50;CYS1;DDX1;E2F6;FLJ33534;GREB1;GRHL1;HPCAL1;IAH1;KCNF1;KLF11;LINC00276;LINC00570;LINC01804;LINC01954;LOC100506474;LOC101929882;LPIN1;LRATD1;MIR3125;MIR3681;MIR3681HG;MIR4261;MIR4262;MIR4429;MIR548S;MYCN;MYCNOS;MYCNUT;NBAS;NOL10;NTSR2;ODC1;ODC1-DT;PDIA6;RN7SL832P;ROCK2;RRM2;SLC66A3;SNORA80B;TAF1B;TRIB2;YWHAQ	45
10	15	q11.2-q13.1	23043276	28327041	5283765	DUP	chr15:23043276-28327041	NA	NA	ATP10A;GABRA5;GABRB3;GABRG3;GABRG3-AS1;GOLGA6L2;GOLGA6L22;GOLGA8EP;GOLGA8IP;GOLGA8S;HERC2P2;HERC2P7;IPW;LINC00929;LINC02346;LOC102723534;LOC283683;MAGEL2;MIR4508;MIR4715;MKRN3;NDN;NIPA1;NPAP1;OCA2;PWAR1;PWAR4;PWAR5;PWAR6;PWARSN;PWRN1;PWRN2;PWRN3;PWRN4;SNHG14;SNORD107;SNORD108;SNORD109A;SNORD109B;SNORD115-1;SNORD115-10;SNORD115-11;SNORD115-12;SNORD115-13;SNORD115-14;SNORD115-15;SNORD115-16;SNORD11…	122
11	3	q29	196195653	197024106	828453	DEL	chr3:196195653-197024106	NA	NA	CEP19;DLG1;FBXO45;LINC01063;MELTF;MELTF-AS1;MIR4797;NCBP2;NCBP2-AS1;NCBP2AS2;NRROS;PAK2;PIGX;PIGZ;RNF168;SENP5;SMCO1;WDR53	18
12	1	p21.2-p21.3	97543298	100715390	3172092	DUP	chr1:97543298-100715390	NA	NA	AGL;DBT;DPYD;DPYD-AS1;DPYD-AS2;FRRS1;LINC01708;LINC01776;LINC01930;LOC100129620;LRRC39;MFSD14A;MIR137;MIR137HG;MIR2682;MIR548N;PALMD;PLPPR4;PLPPR5;SASS6;SLC35A3;SNX7;TRMT13	23
13	15	q13.2-q13.3	30659620	32464722	1805102	DUP	chr15:30659620-32464722	0.00045954	NA	ARHGAP11B;CHRFAM7A;CHRNA7;DNM1P50;FAN1;GOLGA8H;GOLGA8Q;GOLGA8R;HERC2P10;KLF13;LINC02352;LOC100288203;LOC100288637;LOC100996413;LOC102725021;LOC283710;MIR211;MTMR10;OTUD7A;TRPM1;ULK4P1;ULK4P2	22
14	7	q36.1-q36.3	150642048	157210133	6568085	DEL	chr7:150642048-157210133	NA	NA	ABCB8;ABCF2;ABCF2-H2BE1;ACTR3B;AGAP3;ASB10;ASIC3;ATG9B;BLACE;CDK5;CHPF2;CNPY1;CRYGN;DNAJB6;DPP6;EN2;FABP5P3;FASTK;GALNT11;GALNTL5;GBX1;H2BE1;HTR5A;HTR5A-AS1;INSIG1;IQCA1L;KCNH2;KMT2C;LINC00244;LINC01003;LINC01006;LINC01287;LMBR1;LOC100286906;LOC100506302;LOC101929998;LOC285889;LOC389602;LOC644090;MIR3907;MIR671;MNX1;MNX1-AS1;MNX1-AS2;NOM1;NOS3;NUB1;PAXIP1;PAXIP1-AS2;PAXIP1-DT;PRKAG2;PRKAG2-AS1;RB…	63
15	X	p21.1	32235032	32235180	148	DEL	chrX:32235032-32235180	NA	NA	DMD	1
16	19	q13.2-q13.31	43370615	43530621	160006	DEL	chr19:43370615-43530621	0.0111624	0.0350379	PSG1;PSG11;PSG6;PSG7	4
17	10	q22.3-q23.2	81697495	88854623	7157128	DUP	chr10:81697495-88854623	NA	NA	ADIRF;AGAP11;ANXA11;BMPR1A;C10orf99;CCSER2;CDHR1;CERNA2;DYDC1;DYDC2;FAM25A;GHITM;GLUD1;GRID1;GRID1-AS1;LDB3;LINC00857;LINC00858;LINC01519;LINC01520;LINC02647;LINC02650;LINC02655;LOC100130698;LOC101929574;LOC101929662;LRIT1;LRIT2;MAT1A;MIR346;MMRN2;NRG3;NRG3-AS1;OPN4;PLAC9;PRXL2A;RGR;SFTPD;SH2D4B;SNCG;TMEM254;TMEM254-AS1;TSPAN14;WAPL	44
18	4	q35.1-q35.2	186421813	190873442	4451629	DEL	chr4:186421813-190873442	NA	NA	CYP4V2;F11;F11-AS1;FAM149A;FAT1;FLJ38576;FRG1;FRG1-DT;KLKB1;LINC01060;LINC01262;LINC01596;LINC02374;LINC02492;LINC02508;LINC02514;LOC105379514;LOC339975;MTNR1A;PDLIM3;SORBS2;TLR3;TRIML1;TRIML2;ZFP42	25
19	6	q16.1-q16.3	97337188	105307794	7970606	DEL	chr6:97337188-105307794	NA	NA	ASCC3;CCNC;COQ3;FAXC;FBXL4;GRIK2;HACE1;KLHL32;LOC101927314;LOC101927365;MCHR2;MCHR2-AS1;MIR2113;MIR548AI;MMS22L;NDUFAF4;PNISR;PNKY;POU3F2;PRDM13;SIM1;TSTD3;USP45	23
20	15	q11.2-q13.1	23043276	28327041	5283765	DUP	chr15:23043276-28327041	NA	NA	ATP10A;GABRA5;GABRB3;GABRG3;GABRG3-AS1;GOLGA6L2;GOLGA6L22;GOLGA8EP;GOLGA8IP;GOLGA8S;HERC2P2;HERC2P7;IPW;LINC00929;LINC02346;LOC102723534;LOC283683;MAGEL2;MIR4508;MIR4715;MKRN3;NDN;NIPA1;NPAP1;OCA2;PWAR1;PWAR4;PWAR5;PWAR6;PWARSN;PWRN1;PWRN2;PWRN3;PWRN4;SNHG14;SNORD107;SNORD108;SNORD109A;SNORD109B;SNORD115-1;SNORD115-10;SNORD115-11;SNORD115-12;SNORD115-13;SNORD115-14;SNORD115-15;SNORD115-16;SNORD11…	122
21	3	q29	195776154	197300194	1524040	DEL	chr3:195776154-197300194	NA	NA	BDH1;CEP19;DLG1;DLG1-AS1;FBXO45;LINC00885;LINC01063;LINC02012;MELTF;MELTF-AS1;MIR4797;NCBP2;NCBP2-AS1;NCBP2AS2;NRROS;PAK2;PCYT1A;PIGX;PIGZ;RNF168;SENP5;SLC51A;SMCO1;TCTEX1D2;TFRC;TM4SF19;TM4SF19-AS1;TM4SF19-TCTEX1D2;UBXN7;UBXN7-AS1;WDR53;ZDHHC19	32
22	1	p34.3	36974539	38129928	1155389	DUP	chr1:36974539-38129928	NA	NA	DNALI1;GNL2;GRIK3;LINC01137;MEAF6;MIR4255;MIR5581;MIR6732;RSPO1;SNIP1;ZC3H12A	11
23	22	q13.31-q13.33	45680862	51171726	5490864	DEL	chr22:45680862-51171726	NA	NA	ADM2;ALG12;ARSA;ATXN10;BRD1;C22orf34;CDPF1;CELSR1;CERK;CHKB;CHKB-CPT1B;CHKB-DT;CPT1B;CRELD2;DENND6B;FAM118A;FBLN1;GRAMD4;GTSE1;GTSE1-DT;HDAC10;IL17REL;KLHDC7B;LINC00898;LINC00899;LINC01310;LINC01589;LINC01644;LMF2;LOC284930;LOC284933;LOC339685;LOC642648;LOC730668;MAPK11;MAPK12;MAPK8IP2;MIOX;MIR12114;MIR3201;MIR3619;MIR3667;MIR4535;MIR4762;MIR4763;MIR6821;MIRLET7A3;MIRLET7B;MIRLET7BHG;MLC1;MOV10L1…	80
24	14	q21.1	39559493	39665452	105959	DUP	chr14:39559493-39665452	NA	NA	GEMIN2;PNN;SEC23A;SEC23A-AS1;TRAPPC6B	5
25	2	q37.3	240016194	242708226	2692032	DEL	chr2:240016194-242708226	NA	NA	AGXT;ANKMY1;ANO7;AQP12A;AQP12B;ATG4B;BOK;BOK-AS1;CAPN10;CAPN10-DT;COPS9;CROCC2;D2HGDH;DTYMK;DUSP28;FARP2;GPC1;GPR35;HDAC4;HDAC4-AS1;HDLBP;ING5;KIF1A;LOC100130449;LOC101927509;LOC150935;LOC285191;MAB21L4;MGC16025;MIR149;MIR2467;MIR3133;MIR4269;MIR4786;MTERF4;NDUFA10;OR6B2;OR6B3;OTOS;PASK;PPP1R7;RNPEPL1;SEPTIN2;SNED1;STK25;THAP4;UICLM	47
26	17	p11.2	16664738	20370848	3706110	DUP	chr17:16664738-20370848	NA	NA	AKAP10;ALDH3A1;ALDH3A2;ALKBH5;ATPAF2;B9D1;CCDC144A;CCDC144B;CCDC144CP;COPS3;DRC3;DRG2;EPN2;EPN2-AS1;EPN2-IT1;EVPLL;FAM106A;FAM106B;FAM106C;FAM83G;FBXW10;FLCN;FLII;FOXO3B;GID4;GRAP;GRAPL;KRT16P1;KRT16P2;KRT17P1;KRT17P2;KRT17P5;LGALS9B;LGALS9C;LINC02076;LINC02090;LLGL1;LOC101929141;LOC102724624;LOC105371566;LOC284191;LOC388436;LOC79999;MAPK7;MED9;MFAP4;MIEF2;MIR1180;MIR33B;MIR6777;MIR6778;MPRIP;MYO…	90
27	10	q22.3-q23.2	81697495	88854623	7157128	DUP	chr10:81697495-88854623	NA	NA	ADIRF;AGAP11;ANXA11;BMPR1A;C10orf99;CCSER2;CDHR1;CERNA2;DYDC1;DYDC2;FAM25A;GHITM;GLUD1;GRID1;GRID1-AS1;LDB3;LINC00857;LINC00858;LINC01519;LINC01520;LINC02647;LINC02650;LINC02655;LOC100130698;LOC101929574;LOC101929662;LRIT1;LRIT2;MAT1A;MIR346;MMRN2;NRG3;NRG3-AS1;OPN4;PLAC9;PRXL2A;RGR;SFTPD;SH2D4B;SNCG;TMEM254;TMEM254-AS1;TSPAN14;WAPL	44
28	22	q11.21	18900293	21245506	2345213	DUP	chr22:18900293-21245506	0.00065958	NA	ARVCF;C22orf39;CCDC188;CDC45;CLDN5;CLTCL1;COMT;DGCR11;DGCR2;DGCR5;DGCR6L;DGCR8;ESS2;FAM230A;FAM230G;FAM230J;GGTLC3;GNB1L;GP1BB;GSC2;HIRA;KLHL22;LINC00895;LINC00896;LINC01311;LOC102724788;LOC107987389;LOC107987394;LOC284865;MED15;MIR1286;MIR1306;MIR185;MIR3618;MIR4761;MIR6816;MRPL40;PI4KA;PI4KAP1;POM121L4P;PRODH;RANBP1;RIMBP3;RTL10;RTN4R;SCARF2;SEPT5-GP1BB;SEPTIN5;SERPIND1;SLC25A1;SNAP29;SNORA77B;…	62
29	2	q37.1-q37.3	234408524	242844702	8436178	DEL	chr2:234408524-242844702	NA	NA	ACKR3;AGAP1;AGAP1-IT1;AGXT;ANKMY1;ANO7;AQP12A;AQP12B;ARL4C;ASB1;ASB18;ATG4B;BOK;BOK-AS1;CAPN10;CAPN10-DT;COL6A3;COPS8;COPS9;CROCC2;D2HGDH;DNAJB3;DTYMK;DUSP28;ERFE;ESPNL;FAM240C;FARP2;GAL3ST2;GBX2;GPC1;GPR35;HDAC4;HDAC4-AS1;HDLBP;HES6;HJURP;ILKAP;ING5;IQCA1;KIF1A;KLHL30;LINC01107;LINC01173;LINC01237;LINC01891;LINC01940;LINC02610;LOC100130449;LOC100286922;LOC100287387;LOC101927509;LOC150935;LOC2851…	110
30	X	p21.1	32305645	32632570	326925	DUP	chrX:32305645-32632570	NA	NA	DMD;MIR3915	2
